# Supplementary material for: The Impact of Glycaemic Variability on Vascular Dysfunction in Diabetes
Source: Biomolecules. 2025 Nov 3;15(11):1544. doi: 10.3390/biom15111544 (PMC12650407; doi:10.3390/biom15111544)
Supplement: Supplementary file 1 [file biomolecules-15-01544-s001.zip]

Archive with 1 entries (1 files):
- biomolecules-3921462-supplementary.pdf
